# Supplementary material for: New Approach to Synthesizing Cathode PtCo/C Catalysts for Low-Temperature Fuel Cells
Source: Nanomaterials (Basel). 2024 May 14;14(10):856. doi: 10.3390/nano14100856 (PMC11124439; doi:10.3390/nano14100856)
Supplement: Supplementary file 1 [file nanomaterials-14-00856-s001.zip]

Archive with 1 entries (1 files):
- nanomaterials-3014680-supplementary.pdf
